# Supplementary material for: Duplex Proximity Sequencing (Pro-Seq): A method to improve DNA sequencing accuracy without the cost of molecular barcoding redundancy
Source: PLoS One. 2018 Oct 2;13(10):e0204265. doi: 10.1371/journal.pone.0204265 (PMC6168144; doi:10.1371/journal.pone.0204265)
Supplement: S1 Table — All ten loci were multiplexed together in a single reaction. (XLSX) [file pone.0204265.s001.xlsx]

## Sheet: Sheet1
Amplicon	Gene	Exon	Chromosome	GRCh38 start position	GRCh38 stop position
1	ALB	12	4	73418216	73418313
2	BRAF	15	7	140753297	140753396
3	COG5	12	7	107298099	107298192
4	EGFR	19	7	55174728	55174812
5	EGFR	20	7	55181353	55181415
6	EGFR	21	7	55191768	55191864
7	KRAS	2	12	25245310	25245395
8	GNAS	8	20	58909321	58909432
9	PIK3CA	10	3	179218238	179218343
10	TP53	8	17	7673781	7673869
