# Supplementary material for: Duplex Proximity Sequencing (Pro-Seq): A method to improve DNA sequencing accuracy without the cost of molecular barcoding redundancy
Source: PLoS One. 2018 Oct 2;13(10):e0204265. doi: 10.1371/journal.pone.0204265 (PMC6168144; doi:10.1371/journal.pone.0204265)
Supplement: S2 Table — (XLSX) [file pone.0204265.s002.xlsx]

## Sheet: Sheet1
Gene	Variant	Expected Allelic Frequency	Measured Allelic Frequency
EGFR	T790M	0.01	0.0078
EGFR	L858R	0.01	0.0098
KRAS	G12D	0.013	0.011
PIK3CA	E545K	0.013	0.011
EGFR	ΔE746 - A750	0.01	0.0091
